# Supplementary material for: Application of Thermosonication in Red Pitaya Juice Processing: Impacts on Native Microbiota and Quality Properties during Storage
Source: Foods. 2021 May 10;10(5):1041. doi: 10.3390/foods10051041 (PMC8151109; doi:10.3390/foods10051041)
Supplement: Supplementary file 1 [file foods-10-01041-s001.zip]

Archive with 1 entries (1 files):
- foods-1189811-supplementary.pdf
